# Supplementary material for: Metabolomic and Physiological Changes in Fagus sylvatica Seedlings Infected with Phytophthora plurivora and the A1 and A2 Mating Types of P. ×cambivora
Source: J Fungi (Basel). 2022 Mar 14;8(3):298. doi: 10.3390/jof8030298 (PMC8949215; doi:10.3390/jof8030298)
Supplement: Supplementary file 1 [file jof-08-00298-s001.zip]

Archive with 5 entries (4 files):
- Corcobado et al. Figure S1.svg
- __MACOSX/
- __MACOSX/._Corcobado et al. Figure S1.svg
- Corcobado et al. Table S1.xlsx
- __MACOSX/._Corcobado et al. Table S1.xlsx
