# Supplementary material for: Metabolomic and Physiological Changes in Fagus sylvatica Seedlings Infected with Phytophthora plurivora and the A1 and A2 Mating Types of P. ×cambivora
Source: J Fungi (Basel). 2022 Mar 14;8(3):298. doi: 10.3390/jof8030298 (PMC8949215; doi:10.3390/jof8030298)
Supplement: Supplementary file 1 [file jof-08-00298-s001.zip › Corcobado et al. Table S1.xlsx]

## Sheet: Sheet 1
	Table S1. Relative abundance (%) of total amino acids, toal organic acids, total sugars, and few selected metabolites in the leaves and roots of Fagus sylvatica plants.
			2 weeks after inoculation								3 weeks after inoculation
			Control		P. xcambivora A1		P. xcambivora A2		Plurivora		Control		P. xcambivora A1		P. xcambivora A2		Plurivora
	Leaves
	Total amino acids		4.0a		4.0a		3.6a		5.3a		1.6a		1.9a		7.9b		7.1b
	Total organic acids		8.3b		5.5ab		6.6ab		4.3a		13.5a		12.8a		9.6a		11.2a
	Total sugars		70.2a		72.5a		72.5a		72.3a		77.1a		76.9a		73.3a		75.6a
	L-Proline		0.2a		2.1a		2.0a		5.3a		0.2a		0.59a		3.7b		5.2b
	L-5-Oxoproline		0.51a		0.50a		0.41a		0.45a		0.08a		0.13b		0.13b		0.09ab
	Glucose		1.8a		2.9b		3.1b		3.6b		4.2a		4.0a		4.6a		4.3a
	Sucrose		7.8a		7.48a		6.6a		6.6a		5.6b		5.21b		2.6a		4.8ab
	Roots
	Total amino acids		33.7a		39.8a		43.1a		44.6a		26.6a		35.6a		41.0a		42.1a
	Total organic acids		13.6a		13.3a		13.7a		15.0a		9.8a		8.6a		8.0a		9.3a
	Total sugars		33.6b		15.5a		19.2a		11.6a		52.3b		20.3a		19.6a		18.3a
	D-Arabiltol		0.08a		0.23a		0.20a		0.16a		0.04a		0.15ab		0.19bc		0.32c
	D-Glucitol		1.34a		3.75b		3.57b		2.51ab		0.03a		0.02a		0.02a		0.02a
	Glycerol		0.95a		1.91b		1.89b		2.37b		1.05a		3.25b		3.60b		3.38b
	Sucrose		22.8b		1.5a		5.2a		0.9a		38.7b		3.6a		0.2a		0.2a
	Note: Diferent letters indicate statistically significant differences for (p<0.05), within each time point.
